# Supplementary material for: Iron Depletion in Systemic and Muscle Compartments Defines a Specific Phenotype of Severe COPD in Female and Male Patients: Implications in Exercise Tolerance
Source: Nutrients. 2022 Sep 22;14(19):3929. doi: 10.3390/nu14193929 (PMC9571884; doi:10.3390/nu14193929)
Supplement: Supplementary file 1 [file nutrients-14-03929-s001.zip]

Archive with 1 entries (1 files):
- nutrients-1865887-supplementary.pdf
